# Supplementary material for: Mitochondrial targeted meganuclease as a platform to eliminate mutant mtDNA in vivo
Source: Nat Commun. 2021 May 28;12:3210. doi: 10.1038/s41467-021-23561-7 (PMC8163834; doi:10.1038/s41467-021-23561-7)
Supplement: Supplementary file 4 — Source Data File [file 41467_2021_23561_MOESM4_ESM.xlsx]

## Sheet: Figure 1
PANEL
a	MIT 11-12 - mutant site	MIT 11-12 - wildtype site	CHO 23-24
	83.02	9.31	86.1
	79.37	4.09	79.24
	74.37	2.4	76.69
	68.75	1.65	66.11
	75.95	2.45	74.48

## Sheet: Figure 2
PANEL
c		untransfected	GFP	Blk Exp#1	Gr Exp#1	Blk Exp#2	Gr Exp#2
	%change from Untransfected	0	-7.40741	-24.0741	-61.1111	-9.25926	-51.8519
e	Unt	24hr Blk	24hr Gr	Week 1 Blk	Week 1 Gr	Week 2 Blk	Week 2 Gr
	0	-6.10433	-35.1831	-11.6537	-62.4861	-11.2098	-48.7236
	0	-3.06346	-26.477	-4.37637	-18.8184	-9.08096	-19.1466
	0	0.220022	-22.6623	-11.1111	-43.3443	-4.62046	-29.4829
	0	-1.69017	-10.9911	-4.69047	-19.2919	-6.79068	-17.9918
	p-val (to unt)	p=0.0927	p=0.0032	p=0.0070	p=0.0142	p=0.0014	p=0.0067
f	UNT	GFP	24hr Blk	24hr Gr	Week1 Blk	Week 1 Gr	Week 2 Blk	Week2 Gr	Week 3 Blk	Week 3 Gr
	100	82.5431	76.3794	19.1596	72.2923	68.0901	127.336	163.667	94.5662	98.3539
	100	79.5958	89.5525	10.5038	86.747	53.7606		166.819	259.015	100.036
	100	105.234	82.5561	19.3467	94.1343	26.5717	99.8351	124.904	138.828	119.184
	p-val (to unt)	p=0.1694	p=0.0030	p<0.0001	p=0.0335	p=0.0042	p=0.1820	p=0.0059	p=0.1794	p=0.3426
g	CTRL	Unt	Blk	Gr
	11.7212	8.30247	10.5998	11.2762		CTRL vs Unt	p=0.0001
	10.3578	5.30546	9.41015	12.896		Unt vs Gr	p=0.0193
	11.9284	5.31699	8.15837	7.73477		Unt vs Blk	p=0.0154
	11.7118	7.02611		6.53657
		4.78788		13.5481
		6.97336		7.8107
		7.96995

## Sheet: Figure 3
PANEL
b			GFP				mitoARCUS			6 weeks PI
	H	4.7561	2.27882	2.33516	1.74051	-0.925926	3.84106	1.03896	-5.78231	p=0.6356
	TA	2.43902	-2.27882	-14.8352	-4.43038	-17.328	-36.1589	-59.7403	-14.6259	p=0.0003
	Q	4.87805	-2.01072	-12.0879	-9.33544	-8.20106	0	-4.15584	-12.415	p=0.8198
	G	10.122	-0.536193	-10.4396		-8.59788	-2.51656	-2.85714		p=0.5793
	K	1.70732	0.268097	-12.2253	-10.6013	-1.5873	-1.19205	-5.06494	-36.5646	p=0.3899
	L	-2.31707	-2.14477	-12.5	8.5443	-96.5608	-92.3179	-94.2857	-99.6599	p<0.0001
	S	-16.7073	-3.8874	-23.0769	-9.6519	-17.1958	-21.8543	-4.28571	-12.415	p=0.9291
			GFP				mitoARCUS			12 weeks PI
	H	10.396	-3.91892	7.83034		-1.6129	6.13208	-16.9355	0.764526	p=0.3173
	TA	4.70297	2.56757	0.978793		-55.1613	-25	-84.447	-17.2783	p=0.0453
	Q	5.69307	9.86486	-5.22023		-41.2903	-12.1069	-82.8341	-7.95107	p=0.1158
	G	6.06436	6.62162	-5.0571		-49.6774	-28.3019	-77.4194	-14.6789	p=0.0412
	K	8.04455	9.59459	4.89396		6.12903	4.40252	-0.921659	-8.7156	p=0.1367
	L	13.2426	2.02703	8.97227		-86.7742	-94.3396	-96.1982	-89.9083	p<0.0001
	S	3.9604	5	-3.75204		-11.9355	-6.60377	-14.1705	-16.5138	p=0.0092
			GFP				mitoARCUS			24 weeks PI
	H	-4.3573	-0.336135	-7.87717	-0.140253	-33.9012	-10.8974	-13.7226		p=0.0522
	TA	-20.6972	-9.07563	-15.7543	-3.64656	-81.0903	-90.7051	-85.6934		p<0.0001
	Q	2.83224	-19.4958	10.0134	-9.25666	-68.6542	-60.2564	-80		p=0.0008
	G	-21.7865	-3.19328	-9.61282	-5.8906	-76.1499	-70.3526	-74.1606		p<0.0001
	K	-5.44662	-12.1008	3.4713	-2.6648	-17.2061	-13.7821	-28.7591		p=0.0329
	L	-7.84314	-10.5882	-2.53672	-13.7447	-95.23	-95.5128	-89.1971		p<0.0001
	S	5.88235	-13.9496	-0.534045	-17.5316	-20.1022	-14.7436	-28.0292		p=0.1047
c			GFP					mitoARCUS			6 weeks
	H	185.498	102.877	60.6748	40.8446	110.105	73.9034	97.4446	61.3303	92.593	p=0.5433
	TA	122.627	86.9074	160.62	34.089	95.7575	54.0003	96.138	73.3633	41.0519	p=0.2327
	Q	148.586	78.9874	102.082	53.7687	116.576	112.021	69.3404	55.2088	83.9884	p=0.3799
	L	108.683	59.6776	74.5114		157.128		55.6724	53.0277	123.823	p=0.5148
	B	155.236	82.5392	138.771	76.933	46.5209	117.015	138.64	100.887	78.103	p=0.7453
			GFP				mitARCUS			12 weeks
	H	91.8161	130.693	77.4912		144.563	66.7159	160.646	125.411	p=0.4195
	TA	87.8441	118.382	93.7744		170.112	84.4715	72.3686	53.5339	p=0.8830
	Q	109.782	124.445	65.7734		223.256	74.6296	142.655	254.22	p=0.2019
	L	44.1487	91.0163	164.835		71.3811	87.6013	238.798	134.409	p=0.5632
	B	143.123	66.2666	90.6101		149.912	112.678	69.6785	107.573	p=.7287
			GFP				mitARCUS			24 weeks
	H	62.0093	107.419	125.924	104.647	93.9309	72.3979	101.963		p=0.5746
	TA	86.9423	80.1461	119.182	113.73	99.8033	99.397	127.294		p-0.5504
	Q	82.8556	104.096	140.012	73.0356	104.039	84.8218	97.1678		p=0.8079
	L	80.8443	94.5204	131.923	92.7119	64.2505	97.8296	50.8944		p=0.1592
	B	59.9411	79.6924	147.564	112.802	94.6603	66.0548	92.6301		p=0.5462

## Sheet: Figure 4
PANEL
b			GFP				mitoARCUS			6 weeks PI
	H	4.7561	2.27882	2.33516	4.42656	-0.925926	3.84106	1.03896	-17.8244	p=0.2101
	TA	2.43902	-2.27882	-14.8352	-0.80483	-17.328	-36.1589	-59.7403	-8.78113	p=0.0668
	Q	4.87805	-2.01072	-12.0879	2.41449	-8.20106	0	-4.15584	-0.91743	p=0.7121
	G	10.122	-0.536193	-10.4396	1.81086	-8.59788	-2.51656	-2.85714	-1.44168	p=0.4008
	K	1.70732	0.268097	-12.2253	0.402414	-1.5873	-1.19205	-5.06494	-3.14548	p=0.9355
	L	-2.31707	-2.14477	-12.5	2.8169	-96.5608	-92.3179	-94.2857	-100	p<0.0001
	S	-16.7073	-3.8874	-23.0769	7.64588	-17.1958	-21.8543	-4.28571	-6.42202	p=0.6841
			GFP				mitoARCUS			12 weeks PI
	H	4.7561	5.81717	6.44719	0.141243	-7.83699	5.70342	-3.01291	-23.2787	p=0.1176
	TA	2.43902	7.06371	4.11523	-8.19209	-19.7492	-65.7795	-4.44763	-19.0164	p=0.0823
	Q	4.87805	-3.87812	6.03567	-5.64972	23.511	-2.53485	-8.03443	-22.9508	p=0.7881
	G	10.122	-3.4626	4.2524	-4.23729	26.1755	-3.80228	-1.29125	-28.5246	p=0.7730
	K	1.70732	5.12465	-0.137174	2.25989	26.9592	1.90114	-7.60402	-31.8033	p=0.7033
	L	-2.31707	-0.554017	0.411523	-2.54237	-89.9687	-95.1838	-94.4046	-100	p<0.0001
	S	-16.7073	-8.72576	-0.274348	-14.4068	-16.6144	-14.4487	-2.15208	-1.31148	p=0.8056
			GFP				mitoARCUS			24 weeks PI
	H	-1.79257	-11.9798	-10.0539	-1.21528	-9.36019	-9.36019	-4.8433	4.58937	p=0.7366
	TA	-15.621	-6.05296	0.718133	-12.1528	-55.2133	-55.2133	-16.8091	-11.8357	p=0.0762
	Q	-3.07298	-7.06179	-9.69479	-9.20139	-8.29384	-8.29384	-14.9573	-13.285	p=0.1345
	G	3.71319	-17.7806	-15.7989	-7.63889	-14.455	-14.455	-52.4217	-2.89855	p=0.3626
	K	-1.02433	-13.6192	-5.74506	-13.1944	-6.51659	-6.51659	-19.0883	-15.942	p=0.4470
	L	4.35339	-15.1324	-14.7217	-14.9306	-91.5877	-91.5877	-88.8889	-100	p<0.0001
	S	-12.42	-18.6633	-13.465	-13.8889	-18.8389	-18.8389	-20.0855	-3.62319	p=0.8651
c			GFP				mitoARCUS			6 weeks
	H	96.1881	134.425	115.411	53.9763	119.277	138.118	139.905	76.2766	p=0.4486
	TA	111.912	141.483	84.4859	62.119	122.221	105.972	111.987	101.587	p=0.5777
	Q	136.377	58.8043	66.1439	138.674		114.626	87.0814	90.9491	p=0.9305
	L	161.352	38.3985	81.9141	118.336		25.1857	51.0279	80.1913	p=0.2148
	B	105.342	92.793	123.099	78.7653	131.517	112.633	88.703	88.6532	p=0.7146
			GFP				mitoARCUS			12 weeks
	H	129.1	80.8103	88.672	101.418	113.107	104.549	116.585	59.2868	p=0.9272
	TA	165.45	114.628	44.4975	75.4242	173.227	99.1777	62.9949	89.9221	p=0.8631
	Q	173.332	79.9696	63.1822	83.516	220.294	60.7457	142.297	75.7714	p=0.5946
	L	80.672	85.8771	62.1948	171.256	133.47	69.1053	71.0701	123.884	p=0.9841
	B	142.055	75.3404	56.5784	126.026	56.696	79.7358	37.45	87.689	p=0.1875
			GFP				mitoARCUS			24 weeks
	H	110.149	89.851	110.529		84.4292	115.997	78.7708	118.177	p=0.7697
	TA	115.352	86.6809	97.9668		93.0983	125.215	100.064	122.124	p=0.4276
	Q	93.5	108.281	98.2188		121.237	97.6538	93.6161	108.978	p=0.5414
	L	151.126	85.981	42.1606	120.732	49.6552	41.1465	48.9904	157.072	p=0.5038
	B	104.722	121.655	127.127	46.4952	79.9765	69.1489	82.5385	175.314	p=0.9567

## Sheet: Figure 5
PANEL
b	mitoARCUS	GFP	WT
	4.11743	2.8879	3.19941		WT vs ARCUS	p=0.0398
	4.07856	1.51856	2.57197		WT v s GFP	p=0.4943
	3.62874	1.45099	1.58214		GFP vs ARCUS	p=0.0157
c	mitoARCUS	GFP	WT
	113.931	78.2166	89.9585		WT vs ARCUS	p=0.1573
	126.57	86.2925	86.4231		WT v s GFP	p=0.0730
	176.134	64.6586	123.618		GFP vs ARCUS	p=0.0124
		59.8972
d	mitoARCUS	GFP	WT
	154.605	72.6026	73.0343		WT vs ARCUS	p=0.8534
	80.1586	39.9813	116.015		WT v s GFP	p=0.0236
	109.221	50.8013	110.951		GFP vs ARCUS	p=0.0440
	74.9933	57.5647

## Sheet: Sup Fig 1
PANEL
a	mitoARCUS	GFP
	17.51	17.2
	18.26	22
	17.88	19.97
		17.96
		p=0.3270
b	mitoARCUS	GFP
	20.42	20.94
	23.35	21.09
	22.17
		p=0.4450
c	mitoARCUS	GFP
	20.32	23.77
	21.97	20.88
	21.3	22.26
		20.93
		p=0.4359
d	mitoARCUS	GFP
	20.16	20.14
e	mitoARCUS	GFP
	25.88	32.53
	29.23	25.91
	27.43	21.2
	21.94	23.29
		p=0.8984
f	mitoARCUS	GFP
	25.98	21.62
	24.67	29.16
	29.45	24.37
	32.57	32.06
		p=0.6593

## Sheet: Sup Fig 2
PANEL
c	mitoARCUS	GFP
	-27.4162	-10.1767
	-22.792	-10.9873
	-32.4995	2.77791
	-6.33909	0
		p=0.038
e			mitoARCUS				GFP
	TA	102.614	93.7464	99.8302	172.44	100.661	95.6571	103.682		p=0.4708
	L	72.8897	49.6494	59.1984	119.874	163.286	81.2687	65.3031	90.1418	p=0.3928

## Sheet: Sup Fig 3
PANEL
c	mitoARCUS	GFP
	-46.7286	-3.60146
	-62.4167	1.35308
	-42.8527	5.68814
	-67.0395	0
		p=0.0001
e			mitoARCUS				GFP
	TA	127.554	142.112	80.73	67.9014	97.9479	71.4414	92.3037	138.307	p=0.8471
	L	75.0139	122.153	88.3721	46.0984	99.4095	75.9919	135.85	88.7482	p=0.4335
